# Supplementary material for: Cross-Protocol Domain Gap in Internet of Things Intrusion and Anomaly Detection: An Empirical Internet Protocol-to-Bluetooth Low Energy Study of Domain-Adversarial Training
Source: Sensors (Basel). 2026 Feb 11;26(4):1184. doi: 10.3390/s26041184 (PMC12944665; doi:10.3390/s26041184)
Supplement: Supplementary file 1 [file sensors-26-01184-s001.zip]

Archive with 10 entries (10 files):
- addendum_v8_optional.zip
- Figures.zip
- mmd_sigma_sweep.csv
- S1_repro_package.zip
- S2_additional_seeds_20seeds_summary.zip
- S3_ip2zigbee_protocol_extension_summary.zip
- seed_sweep_classical_20seeds.csv
- semantic_shift_ks_top.csv
- sensors-4124730_R1_SuppAddendum_SelfTraining20_S5.zip
- tables.zip
