# Supplementary material for: Cross-Protocol Domain Gap in Internet of Things Intrusion and Anomaly Detection: An Empirical Internet Protocol-to-Bluetooth Low Energy Study of Domain-Adversarial Training
Source: Sensors (Basel). 2026 Feb 11;26(4):1184. doi: 10.3390/s26041184 (PMC12944665; doi:10.3390/s26041184)
Supplement: Supplementary file 1 [file sensors-26-01184-s001.zip › mmd_sigma_sweep.csv]

sigma	MMD2_unbiased
0.1	0.69276
0.2	0.723636
0.5	0.84008
1.0	1.040332
2.0	1.110997
5.0	0.438673
10.0	0.138348
