# Supplementary material for: Cross-Protocol Domain Gap in Internet of Things Intrusion and Anomaly Detection: An Empirical Internet Protocol-to-Bluetooth Low Energy Study of Domain-Adversarial Training
Source: Sensors (Basel). 2026 Feb 11;26(4):1184. doi: 10.3390/s26041184 (PMC12944665; doi:10.3390/s26041184)
Supplement: Supplementary file 1 [file sensors-26-01184-s001.zip › seed_sweep_classical_20seeds.csv]

seed	lr_auc	lr_ap	rf_auc	rf_ap	xgb_auc	xgb_ap
2024	0.6530600686701356	0.63248505806247	0.7061891614456125	0.6979960978168596	0.7085271317829458	0.6996805111821086
2025	0.6344251857965707	0.6204684860546349	0.7652975743274465	0.7870476356006952	0.7003058103975536	0.6886417791898332
2026	0.665131515885216	0.6472962119241652	0.710803508983694	0.705263192896231	0.7115987460815046	0.7058353317346123
2027	0.6349421893268822	0.6120938012800834	0.8018522939935184	0.8166815890676773	0.7061469265367317	0.6909385113268608
2028	0.6670268524728619	0.6637178704052351	0.7722037693533333	0.7994355411609528	0.7262073321764804	0.7161709214540009
2029	0.6552737302872219	0.6277421204162257	0.7067571047127251	0.6932838478203583	0.7102446483180428	0.6958266452648475
2030	0.6086391994454419	0.6164949247227998	0.7042045111178258	0.7022491180917598	0.704724409448819	0.7026169706582077
2031	0.6389326752305619	0.6431085505111473	0.7656712505616936	0.7949621847018432	0.7006369426751593	0.7037037037037037
2032	0.6391575806428803	0.6320926441871892	0.7565962057896002	0.7812689567909135	0.7021604938271605	0.7017684887459807
2033	0.6285472227363983	0.6269887517855222	0.7112920220415485	0.7089733357710544	0.7120253164556962	0.7094972067039106
2034	0.6574993239685183	0.6504577832587997	0.8064593029048005	0.8099450693904202	0.7515281869547272	0.7386193736442916
2035	0.6406545776205219	0.6362752390279648	0.7616771340114993	0.7942968403559888	0.7205882352941176	0.7079288025889967
2036	0.6635482853085871	0.6644247116683384	0.788930164512844	0.8164761435090556	0.7519936604466373	0.747200376600426
2037	0.6527809107570846	0.6337173113115375	0.8020081418299733	0.8064064991556213	0.7304076201889187	0.7097739496321313
2038	0.653139318885449	0.6373639490703477	0.7728474126492703	0.7993278598896084	0.715749668288368	0.7043678960817518
2039	0.6292065457762053	0.6116960129193428	0.6921937195931004	0.6875199939756284	0.6942724458204335	0.6889763779527559
2040	0.6448905727850498	0.6586367650528042	0.8050290375956655	0.8325772241714848	0.679775341655882	0.7019311517184366
2041	0.6446902920189482	0.6241474240778927	0.7982691907487945	0.8078522016486546	0.7262996941896025	0.7077551020408164
2042	0.6650494491957907	0.6429339848400155	0.801609298560518	0.8102092746047024	0.7287614824200189	0.7062997421019716
2043	0.6358378233139592	0.6214775260361372	0.690624425494605	0.6852682684579224	0.6921296296296297	0.6863207547169812
