# Supplementary material for: Cross-Protocol Domain Gap in Internet of Things Intrusion and Anomaly Detection: An Empirical Internet Protocol-to-Bluetooth Low Energy Study of Domain-Adversarial Training
Source: Sensors (Basel). 2026 Feb 11;26(4):1184. doi: 10.3390/s26041184 (PMC12944665; doi:10.3390/s26041184)
Supplement: Supplementary file 1 [file sensors-26-01184-s001.zip › semantic_shift_ks_top.csv]

feature	KS_benign	p_benign	KS_attack	p_attack	KS_max
pkt_len_mean	0.556167	0.0	1.0	0.0	1.0
pkt_len_min	0.966222	0.0	1.0	0.0	1.0
pkt_len_median	0.587588	0.0	1.0	0.0	1.0
domain	1.0	0.0	1.0	0.0	1.0
iat_max	0.998429	0.0	0.729937	0.0	0.998429
iat_std	0.998429	0.0	0.729681	0.0	0.998429
iat_min	0.998429	0.0	0.729372	0.0	0.998429
pkt_len_std	0.998301	0.0	0.640511	0.0	0.998301
pkt_len_max	0.995159	0.0	0.494227	0.0	0.995159
nonzero_ratio	0.966094	0.0	0.625192	0.0	0.966094
